# Supplementary material for: Antiproliferative Fatty Acids Isolated from the Polypore Fungus Onnia tomentosa
Source: J Fungi (Basel). 2022 Nov 3;8(11):1163. doi: 10.3390/jof8111163 (PMC9693168; doi:10.3390/jof8111163)
Supplement: Supplementary file 1 [file jof-08-01163-s001.zip]

Archive with 1 entries (1 files):
- jof-1939606_Supplementary Materials_edited.pdf
